# Supplementary material for: Identification of Genes Whose Expression Profile Is Associated with Non-Progression towards AIDS Using eQTLs
Source: PLoS One. 2015 Sep 14;10(9):e0136989. doi: 10.1371/journal.pone.0136989 (PMC4569262; doi:10.1371/journal.pone.0136989)
Supplement: S1 Table — List of SNPs which with consistent behaviour in the three eQTL databases used in this work. (XLSX) [file pone.0136989.s003.xlsx]

## Sheet: Functional SNPs
SNP ID	Gene	Direction	Databases
4573	HMGN4	1	Cambien	Dixon
761825	CPNE1	1	Cambien	Dixon
785484	IPP	-1	Dixon	Genevar
777584	LOC339804	-1	Dixon	Genevar
896886	LIPT1	-1	Cambien	Dixon
13414	RAD51C	-1	Cambien	Dixon
724558	SERPINB10	-1	Dixon	Genevar
4037	ENTPD1	-1	Dixon	Genevar
2110728	PPIL3	-1	Dixon	Genevar
241175	FLJ21616	1	Dixon	Genevar
701008	DKFZP586D0919	1	Dixon	Genevar
178957	LOC92270	1	Dixon	Genevar
6635	ZNF79	-1	Cambien	Dixon
677565	LOC158160	-1	Dixon	Genevar
1026439	PKHD1L1	1	Dixon	Genevar
9444	XRRA1	-1	Cambien	Dixon
14927	PDHB	1	Cambien	Dixon
2007950	PEX6	-1	Dixon	Genevar
363611	MRPL53	-1	Cambien	Dixon
227837	SUPT3H	1	Cambien	Dixon
6997	GPX1	-1	Cambien	Dixon
1209853	RPL8	-1	Cambien	Dixon	Genevar
4233199	PHC2	1	Dixon	Genevar
511770	MGMT	1	Cambien	Dixon
738806	GSTT1	1	Cambien	Dixon
1128416	FLJ20628	-1	Dixon	Genevar
96358	MLH3	1	Cambien	Dixon
26760	DCTN5	-1	Cambien	Dixon
40843	THAP5	1	Cambien	Dixon	Genevar
16940	MGC20235	-1	Dixon	Genevar
1638527	AKAP10	1	Cambien	Dixon
941289	TRIM4	-1	Cambien	Dixon
193756	MGC24665	-1	Dixon	Genevar
1203010	ZNF266	-1	Dixon	Genevar
2381117	NUDT2	-1	Dixon	Genevar
540874	CCS	1	Cambien	Dixon
2276338	ADAM17	1	Cambien	Dixon
216223	SRR	-1	Cambien	Dixon
2296316	CHURC1	1	Cambien	Dixon
140701	SSH2	-1	Cambien	Dixon
2312207	GFPT1	-1	Cambien	Dixon
835337	GPX7	-1	Cambien	Dixon
3781058	DHX32	-1	Cambien	Dixon
1001745	ATP6V1E2	-1	Cambien	Dixon
169600	PFAAP5	1	Cambien	Dixon
404775	C20orf22	1	Dixon	Genevar
11006	TRAPPC4	1	Dixon	Genevar
291429	HIBCH	-1	Dixon	Genevar
1003719	TTC3	1	Dixon	Genevar
604524	MRPL21	1	Dixon	Genevar
1926029	AS3MT	-1	Cambien	Dixon
1046403	MGC20781	-1	Dixon	Genevar
870552	DPYSL4	1	Cambien	Dixon
2146163	SOD2	-1	Dixon	Genevar
3762636	ZNF502	-1	Cambien	Dixon
1530344	FUT10	-1	Cambien	Dixon
1074886	LOC93349	-1	Cambien	Dixon	Genevar
879567	C18ORF10	-1	Cambien	Dixon
1419055	QRSL1	-1	Dixon	Genevar
719430	MXRA7	1	Cambien	Dixon
1597557	LOC401321	1	Cambien	Dixon
854774	SHMT1	1	Cambien	Dixon
905633	KIAA1913	-1	Dixon	Genevar
1041456	CSTB	1	Dixon	Genevar
3856397	HADHA	-1	Cambien	Dixon
877202	PAX8	1	Cambien	Dixon
8660	DAAM1	1	Cambien	Dixon
7636269	NMNAT3	1	Cambien	Genevar
2051465	FDX1	1	Cambien	Dixon	Genevar
798485	GNA12	-1	Cambien	Dixon
1811338	CHPT1	-1	Cambien	Dixon
5065	MTHFR	-1	Cambien	Dixon
1046889	TBCD	1	Cambien	Dixon
1384804	CGI-62	1	Dixon	Genevar
12644	NUDT13	1	Cambien	Dixon
1886152	DNAJC15	1	Cambien	Dixon
1385600	GAB2	-1	Cambien	Dixon
474688	HDDC2	1	Cambien	Dixon
1548524	GPR22	-1	Cambien	Dixon
359477	CPEB4	-1	Dixon	Genevar
520012	PIGN	1	Cambien	Dixon
1475977	GRK4	-1	Cambien	Dixon
1000215	PILRB	-1	Cambien	Dixon
382745	SPG7	-1	Cambien	Dixon	Genevar
480299	ECHDC2	-1	Cambien	Dixon
739981	FLJ22374	1	Dixon	Genevar
10277	SQSTM1	-1	Dixon	Genevar
9508	ATPIF1	1	Cambien	Dixon	Genevar
6828802	FLJ90036	1	Cambien	Dixon
2282131	KIAA1271	1	Cambien	Dixon
1047855	RPL14	1	Cambien	Genevar
2254137	FLJ40432	-1	Dixon	Genevar
660596	TPP2	1	Cambien	Dixon
1544352	LOC400506	-1	Cambien	Dixon
2141180	SENP7	1	Cambien	Dixon
716615	RBMS1	1	Cambien	Dixon
12460	LINS1	-1	Cambien	Dixon
2070729	SLC22A5	1	Cambien	Dixon
2409784	BLK	-1	Dixon	Genevar
1370379	RALB	-1	Dixon	Genevar
25681	C5	1	Cambien	Dixon
3031	RABEP1	1	Cambien	Dixon
931099	BFSP2	-1	Dixon	Genevar
4078141	HNRPH1	1	Cambien	Dixon
2070074	IL11RA	1	Cambien	Dixon
8629	WBSCR27	1	Cambien	Dixon
2290400	ORMDL3	-1	Dixon	Genevar
1476162	MGC10744	1	Dixon	Genevar
1076362	CEACAM21	-1	Cambien	Dixon
917634	TAPBPL	1	Cambien	Dixon
853195	DUSP14	1	Cambien	Dixon
34638	ERCC8	-1	Cambien	Dixon
569732	PPFIA1	-1	Dixon	Genevar
1014021	ALDH8A1	-1	Cambien	Dixon
848461	TMEM60	-1	Cambien	Dixon
1122326	LGP2	-1	Dixon	Genevar
2115427	MON1B	1	Cambien	Dixon
999147	ST3GAL6	1	Cambien	Dixon
10272	SELT	1	Cambien	Dixon
1995641	EXOSC7	-1	Cambien	Dixon
747175	CNDP2	1	Cambien	Dixon
1445998	MGC33648	1	Dixon	Genevar
1407376	C9ORF95	1	Cambien	Dixon
9967	BID	-1	Cambien	Dixon
1877960	LARS2	1	Cambien	Dixon
482912	MCCC1	1	Cambien	Dixon
1523519	IQCB1	-1	Cambien	Dixon
2440467	BBS2	1	Cambien	Dixon
2839127	C21orf56	1	Dixon	Genevar
15676	ENDOG	1	Cambien	Dixon	Genevar
3407	MYOM2	1	Cambien	Dixon
870801	SAR1A	-1	Cambien	Dixon
1817107	SNX16	1	Cambien	Dixon
1285933	TAS2R5	-1	Cambien	Dixon
6831032	MGC16169	-1	Cambien	Dixon
1935864	MARCH5	1	Cambien	Dixon
2205418	CCT8	-1	Cambien	Dixon
2839586	NDUFV3	-1	Dixon	Genevar
2355885	ATP5S	-1	Cambien	Dixon
883416	MGC19764	-1	Dixon	Genevar
3769215	ZAK	1	Cambien	Dixon
12604	LRRCC1	1	Cambien	Dixon
309180	DARS	1	Cambien	Dixon
2287328	NAGK	-1	Cambien	Dixon
915	IMPA1	-1	Cambien	Dixon
2480773	KIF1B	1	Cambien	Dixon
4237	FUCA1	1	Cambien	Dixon
265442	PGGT1B	1	Cambien	Dixon
2110552	WDR21A	1	Cambien	Dixon
7097	POLR1D	1	Cambien	Dixon
754671	MARCH2	1	Cambien	Dixon
1052161	ALMS1	-1	Cambien	Dixon
4849265	SLC35F5	1	Cambien	Dixon
1977232	ERO1L	1	Cambien	Dixon
1127826	ANAPC13	1	Cambien	Dixon
959083	CKB	-1	Cambien	Dixon
2072797	UNC84B	-1	Cambien	Dixon
7081352	LOC387647	1	Dixon	Genevar
33013	MSH3	1	Cambien	Dixon
2297256	BRWD1	-1	Cambien	Dixon
738331	SYNGR1	1	Dixon	Genevar
210134	BAK1	-1	Dixon	Genevar
2501976	MUT	1	Cambien	Dixon
1465789	ZNF132	-1	Cambien	Dixon	Genevar
2290864	SPATA20	1	Cambien	Dixon
1130635	INPP5E	1	Cambien	Dixon
1403222	GIMAP4	1	Cambien	Dixon
927340	LOC401233	1	Cambien	Dixon
4808387	EMR2	-1	Cambien	Dixon
467593	MX1	-1	Cambien	Dixon
4822136	CGI-96	-1	Dixon	Genevar
1570311	NT5E	-1	Dixon	Genevar
6941356	C6ORF162	1	Cambien	Dixon
1482088	ARHGAP24	1	Cambien	Dixon
1857821	ASAHL	-1	Dixon	Genevar
4130140	LOC400566	-1	Dixon	Genevar
4241407	AMT	1	Cambien	Dixon
509946	TRAM2	1	Cambien	Dixon
9960	ERMAP	1	Cambien	Dixon	Genevar
2403278	LDHC	1	Cambien	Dixon
214097	NUCB2	1	Cambien	Dixon
3770005	DKFZP451M2119	-1	Cambien	Dixon
4788074	TUFM	1	Cambien	Dixon
2315931	USP48	1	Cambien	Dixon
3007033	RPL36AL	-1	Dixon	Genevar
2921446	DNAJB12	-1	Cambien	Dixon
3736228	CPT1A	-1	Cambien	Dixon
780633	RSU1	1	Cambien	Dixon
1133109	SMYD4	1	Cambien	Dixon
1018448	PACSIN2	1	Dixon	Genevar
747328	NPHP3	-1	Cambien	Dixon
2267546	AKAP3	1	Dixon	Genevar
3780674	CDK5RAP2	-1	Cambien	Dixon	Genevar
1863063	MRPL35	-1	Cambien	Dixon
3825461	ARHGEF7	1	Cambien	Dixon
2160567	C16orf5	1	Dixon	Genevar
1220421	LZIC	-1	Dixon	Genevar
1476592	PIP5K1C	1	Dixon	Genevar
7101167	ECHDC3	1	Cambien	Dixon
710415	SPSB2	1	Cambien	Dixon
762376	HLCS	-1	Dixon	Genevar
521349	MRE11A	-1	Cambien	Dixon
3958726	GALNT4	1	Dixon	Genevar
7136570	LASS5	-1	Cambien	Dixon
2837006	BRWD1	-1	Cambien	Dixon
3775121	DGKQ	1	Cambien	Dixon
1050567	LOC339804	1	Cambien	Dixon
907371	TSPAN3	-1	Cambien	Dixon
2244964	CCT5	1	Cambien	Dixon
1019592	MRPL35	-1	Cambien	Dixon
10467975	CCNDBP1	1	Cambien	Genevar
3213975	EPDR1	-1	Cambien	Dixon
318491	SERPINB9	1	Dixon	Genevar
1892715	GSTT2	-1	Cambien	Dixon
3886110	POLE4	1	Dixon	Genevar
2755244	MIER1	1	Cambien	Dixon
2072513	SNAP29	-1	Cambien	Dixon
710709	FLJ25056	1	Dixon	Genevar
7165012	IVD	1	Cambien	Dixon
428321	CD47	1	Cambien	Dixon
7857610	HABP4	1	Dixon	Genevar
2241335	SLC35B4	1	Cambien	Dixon
4859271	MCCC1	-1	Cambien	Dixon
131815	ECGF1	-1	Cambien	Dixon
3795684	CD52	-1	Cambien	Dixon
599794	CRYBB2	-1	Cambien	Dixon	Genevar
4431164	GOLPH4	-1	Cambien	Dixon
3814391	PLEKHB2	-1	Cambien	Dixon
2660	OAS2	1	Cambien	Dixon
957680	TINP1	1	Dixon	Genevar
1255984	SYNE2	-1	Cambien	Dixon
1657117	FAHD1	1	Cambien	Dixon
9804381	UROS	1	Cambien	Dixon
1410116	MED4	-1	Cambien	Dixon
1053403	SEC61A2	-1	Cambien	Dixon
910860	VAPB	-1	Cambien	Dixon
3059	CD151	-1	Dixon	Genevar
859	IL16	1	Cambien	Dixon
1579280	YIPF5	-1	Cambien	Dixon
956275	AASDH	-1	Cambien	Dixon
1198329	EBPL	-1	Cambien	Dixon
2288058	AMFR	1	Cambien	Dixon
6531	HLA-DPA1	-1	Cambien	Dixon
195385	RNF8	-1	Cambien	Genevar
510601	BMP8B	1	Dixon	Genevar
2744537	HLA-DPA1	1	Cambien	Dixon
1477117	KCTD10	1	Cambien	Dixon
2064430	AHI1	-1	Cambien	Dixon
733299	ZFYVE19	-1	Cambien	Dixon
1465427	ZNF85	-1	Cambien	Dixon
303208	IFIT5	-1	Cambien	Dixon
998592	DEXI	-1	Cambien	Dixon
10895904	AASDHPPT	1	Cambien	Dixon
2541161	CRAT	1	Cambien	Dixon
1107400	GSG2	1	Dixon	Genevar
1018859	CAV2	-1	Dixon	Genevar
708064	LY86	1	Cambien	Dixon
219315	DHRS7	1	Cambien	Dixon
126092	PMM1	1	Cambien	Dixon
4667295	ORMDL1	1	Cambien	Dixon
2108411	FLJ10803	1	Cambien	Dixon
1573815	ITIH4	1	Cambien	Dixon
1882099	FLJ34443	1	Dixon	Genevar
35414	AMACR	-1	Cambien	Dixon
763332	MRPL39	1	Cambien	Dixon
1351977	LOC399818	-1	Dixon	Genevar
1063603	CGGBP1	1	Cambien	Dixon
2529489	IMMP2L	-1	Cambien	Dixon
2381387	UGDH	-1	Cambien	Dixon
2195784	TBC1D4	1	Dixon	Genevar
249180	NDUFA12	1	Cambien	Dixon
6749643	ORMDL1	-1	Cambien	Dixon
2019203	PCGF2	-1	Cambien	Dixon
2056615	WDR48	1	Cambien	Dixon
685487	MTHFS	-1	Cambien	Dixon	Genevar
13848	NDUFA10	-1	Cambien	Dixon
1053000	PITRM1	1	Cambien	Dixon
4660652	NDUFS5	1	Dixon	Genevar
7762152	GUCA1B	1	Cambien	Dixon
6497385	CP110	-1	Dixon	Genevar
2700	RPPH1	1	Cambien	Dixon
12763	SURF1	-1	Dixon	Genevar
1903263	WDR41	-1	Cambien	Dixon
251693	PLA2G4C	-1	Cambien	Dixon	Genevar
4570148	PCMTD1	-1	Cambien	Dixon
2277481	C14orf122	-1	Dixon	Genevar
2242229	MRPS7	1	Cambien	Dixon
1426385	MBNL1	1	Cambien	Dixon
10509572	IFIT5	1	Cambien	Dixon	Genevar
1369324	CTSH	-1	Cambien	Dixon	Genevar
392852	CMAH	1	Cambien	Dixon
11610	SRP72	-1	Cambien	Dixon
406446	LOC388335	-1	Dixon	Genevar
339408	GPR108	-1	Dixon	Genevar
798741	FAM53A	-1	Cambien	Dixon
4803465	BCKDHA	1	Cambien	Dixon
3112163	DHX57	1	Cambien	Dixon
2025148	C6ORF199	-1	Cambien	Dixon
1059779	WBSCR27	-1	Cambien	Dixon
2395352	HLA-DPB2	-1	Cambien	Dixon
259919	ZFP57	1	Cambien	Dixon
1807110	PARP4	1	Cambien	Dixon
3807034	HLA-A	1	Cambien	Genevar
9955985	SPIRE1	-1	Cambien	Dixon
11247574	TIMM22	1	Dixon	Genevar
2286845	BET1	-1	Cambien	Dixon
211457	HLA-DOA	1	Cambien	Dixon
3130501	HCG27	1	Cambien	Dixon
732563	ENTPD4	-1	Cambien	Dixon
2749782	GRK4	1	Cambien	Dixon
2295592	PEX7	-1	Dixon	Genevar
3117016	HLA-DPB2	-1	Cambien	Dixon
6070696	TH1L	-1	Cambien	Dixon
674478	SNAP29	-1	Cambien	Dixon	Genevar
6531759	N4BP2	-1	Cambien	Dixon
4930702	PRDX5	-1	Cambien	Dixon
7188856	NAGPA	1	Cambien	Dixon
3923808	PHACS	1	Cambien	Dixon
1980493	HLA-DQA1	1	Dixon	Genevar
1265074	HLA-C	-1	Cambien	Dixon
3177928	HLA-DRB6	1	Cambien	Dixon
4778636	IL16	-1	Cambien	Genevar
6558383	NAPRT1	1	Cambien	Dixon
7205534	MPHOSPH6	1	Cambien	Dixon
3130405	ZFP57	1	Cambien	Dixon
1611350	ZFP57	-1	Cambien	Dixon
3129705	ZFP57	-1	Cambien	Dixon
2261033	CSNK2B	1	Cambien	Dixon
730685	PHOSPHO2	-1	Cambien	Dixon
2288677	DIRC2	1	Cambien	Dixon
12621901	LOC285074	-1	Cambien	Dixon
10946113	GTF2H5	1	Cambien	Dixon
394643	PLTP	-1	Dixon	Genevar
3736455	CYP4V2	1	Cambien	Dixon
6107716	SRXN1	1	Cambien	Dixon
8035001	TM6SF1	1	Cambien	Dixon
3117143	ZFP57	-1	Cambien	Dixon
259940	ZFP57	-1	Cambien	Dixon
9267992	HLA-DQA1	1	Dixon	Genevar
886424	HLA-C	-1	Cambien	Dixon
2714338	RREB1	1	Cambien	Dixon
3826700	MRPL34	-1	Cambien	Dixon
2395182	HLA-DQA1	-1	Dixon	Genevar
11832772	PPHLN1	1	Cambien	Dixon
17682	TSSC1	1	Cambien	Genevar
10063061	ALDH7A1	1	Cambien	Dixon
17745948	GJA7	1	Dixon	Genevar
907045	MBTPS1	-1	Cambien	Dixon
10486680	VPS41	1	Cambien	Dixon
2272783	FECH	1	Cambien	Dixon
2879097	PCGF2	1	Cambien	Dixon
716327	FCHO2	1	Cambien	Dixon
11686460	NDUFA10	-1	Cambien	Dixon
4959041	HCG4P6	1	Cambien	Dixon
3129274	HLA-DPB2	1	Cambien	Dixon
13066342	FRMD4B	-1	Cambien	Dixon
2640659	MTRR	1	Cambien	Dixon
2289965	FLJ37794	-1	Dixon	Genevar
3117230	HLA-DPB1	-1	Cambien	Dixon
3130350	ZFP57	1	Cambien	Dixon
5753220	DUSP18	-1	Cambien	Dixon	Genevar
2267644	DOM3Z	1	Cambien	Dixon	Genevar
2839601	WDR4	-1	Cambien	Dixon
1454102	NARG2	-1	Cambien	Dixon
2394160	ZFP57	-1	Cambien	Dixon
1058867	IL10RB	-1	Cambien	Genevar
624273	BANF1	-1	Cambien	Dixon
3821023	GALM	1	Cambien	Dixon
12481719	COL9A3	-1	Cambien	Dixon
602890	ZDHHC14	1	Cambien	Dixon
9840571	GFM1	-1	Cambien	Dixon
2069812	RAD50	-1	Cambien	Dixon
2844670	HCG27	1	Cambien	Dixon
253156	CLEC2B	-1	Cambien	Dixon
13380317	FLJ22795	1	Cambien	Dixon
3130981	HCG27	-1	Cambien	Dixon
919224	PDE8B	-1	Cambien	Dixon
2242565	FLJ22635	-1	Dixon	Genevar
757262	HCG4P6	1	Cambien	Dixon
753725	HLA-C	-1	Cambien	Dixon
1480380	HLA-DQA1	1	Dixon	Genevar
4151672	DOM3Z	-1	Dixon	Genevar
2855459	HLA-DPB1	1	Cambien	Dixon
6779106	EHHADH	-1	Cambien	Dixon
6007729	FLJ20699	1	Cambien	Dixon
9277341	HLA-DPA1	1	Cambien	Dixon
916570	ZFP57	-1	Cambien	Dixon
3816792	CATSPER2	-1	Cambien	Dixon
377623	RABEP1	-1	Cambien	Dixon
8107491	FLJ10781	1	Dixon	Genevar
2633844	SUMF1	1	Cambien	Dixon
13382124	LILRB1	1	Cambien	Dixon
12480262	TH1L	1	Cambien	Dixon
1519602	STK17B	1	Cambien	Dixon
1801311	NAGA	-1	Cambien	Dixon
4486000	LRRC1	-1	Cambien	Dixon
3804664	PLOD2	-1	Cambien	Dixon
9495052	HEBP2	1	Cambien	Dixon
4977749	MTAP	-1	Cambien	Dixon
1792670	SMAD2	1	Cambien	Dixon
4899553	MLH3	-1	Cambien	Dixon
3735840	VPS28	-1	Cambien	Dixon
1882907	PLEKHA1	1	Cambien	Dixon
1058474	SYNGR3	-1	Dixon	Genevar
841718	STAT6	-1	Dixon	Genevar
2256919	ZFP57	-1	Cambien	Dixon
2295718	MRPL43	1	Cambien	Dixon
1884707	SNX5	1	Cambien	Dixon
10503607	MTUS1	1	Cambien	Dixon
3749971	ZFP57	1	Cambien	Dixon
877004	CD200R1	-1	Cambien	Dixon
4324873	KIAA0265	1	Dixon	Genevar
2025805	LEPR	-1	Cambien	Dixon
10027488	CYP4V2	1	Cambien	Dixon
10484565	HLA-DOB	1	Cambien	Dixon
4880241	DPYSL4	-1	Dixon	Genevar
2282580	TIRAP	-1	Cambien	Genevar
1284517	ZNF331	-1	Cambien	Dixon
3782235	RBMS2	1	Dixon	Genevar
12919	NOM1	-1	Cambien	Dixon
1027915	SSR3	-1	Cambien	Dixon
4707376	SLC35A1	1	Cambien	Dixon
750505	KIAA1571	-1	Dixon	Genevar
2188355	PRKCB1	-1	Cambien	Dixon
1532104	PTER	-1	Cambien	Dixon
11229	HLA-C	1	Cambien	Dixon
3743266	NARG2	1	Cambien	Dixon
3916765	HLA-DOB	-1	Cambien	Dixon
6619	GNL2	-1	Cambien	Dixon
4751800	BRWD2	1	Cambien	Dixon
2291782	RPL37	-1	Cambien	Dixon
7225404	MXRA7	-1	Cambien	Dixon
7957619	KCTD10	1	Cambien	Dixon
1451991	SNX16	1	Cambien	Dixon
4678	HLA-C	1	Cambien	Dixon
7196459	CDK10	-1	Cambien	Dixon	Genevar
9295957	HLA-C	1	Cambien	Dixon
2930329	ADCK2	-1	Cambien	Dixon
2291490	SNX16	1	Cambien	Dixon
7827285	CLN8	-1	Cambien	Dixon
287972	TAF1B	-1	Cambien	Dixon
2016730	NSF	-1	Cambien	Dixon
4820539	BCR	-1	Cambien	Dixon
3786870	SPINT2	1	Dixon	Genevar
4904448	SPATA7	1	Cambien	Dixon
9374658	DCBLD1	1	Cambien	Dixon
2048031	SERPINB10	1	Cambien	Dixon
6501243	USP36	-1	Cambien	Dixon
9271366	HLA-DQA1	1	Dixon	Genevar
1061135	HPS1	-1	Cambien	Dixon
4293434	MYO1D	-1	Cambien	Dixon
3068	NARG2	1	Cambien	Dixon
15286	SERPINB9	-1	Cambien	Dixon
10176602	STAMBP	-1	Cambien	Dixon
7189122	AMFR	-1	Cambien	Dixon
1611710	ZFP57	1	Cambien	Dixon
3130404	ZFP57	1	Cambien	Dixon
10749920	KDELC2	-1	Cambien	Dixon
2523989	ZFP57	-1	Cambien	Dixon
214247	AXIN1	-1	Cambien	Genevar
3077	HLA-DPA1	1	Cambien	Dixon
1800631	PHPT1	-1	Cambien	Dixon
608517	SMARCE1	-1	Cambien	Dixon
3094165	FLJ35429	-1	Cambien	Dixon
6806285	SUCLG2	1	Cambien	Dixon
7166991	IVD	-1	Cambien	Dixon
10485222	USP45	-1	Cambien	Dixon
12532878	PERQ1	1	Dixon	Genevar
12540821	HIBADH	-1	Cambien	Dixon
1798173	ZDHHC5	-1	Cambien	Dixon
10892322	VPS11	1	Dixon	Genevar
2942194	SLC25A37	1	Cambien	Dixon
7686200	EXOSC9	-1	Cambien	Dixon
2260187	DUS3L	1	Cambien	Dixon
311683	DDX43	1	Cambien	Dixon
3731714	PPIL3	-1	Cambien	Dixon
7155490	ERO1L	-1	Cambien	Dixon
10886416	SFXN4	1	Cambien	Dixon
4254605	KCNAB1	1	Cambien	Dixon
2237677	GPR22	1	Cambien	Dixon
4242746	PITRM1	-1	Cambien	Dixon
1610601	ZFP57	1	Cambien	Dixon
2517451	HCG27	-1	Cambien	Dixon
429916	HLA-DPB1	-1	Cambien	Dixon
2198347	ZBTB25	1	Cambien	Dixon
4704434	WDR41	-1	Cambien	Dixon
10748804	MRPL43	1	Dixon	Genevar
2871647	EVER2	1	Dixon	Genevar
700962	C9ORF102	1	Cambien	Dixon
2293011	ALDH16A1	1	Cambien	Dixon
3094694	HLA-C	1	Cambien	Dixon
2517448	HLA-B	1	Cambien	Dixon
7713479	NNT	-1	Cambien	Dixon
12588458	EIF2S1	-1	Dixon	Genevar
4237645	PHACS	1	Cambien	Dixon
7602	LEPR	-1	Cambien	Dixon
7975069	ZNF268	-1	Dixon	Genevar
7149497	DAAM1	-1	Cambien	Dixon
610913	MTO1	-1	Cambien	Dixon
7975385	CACNB3	-1	Cambien	Dixon
8034191	IREB2	1	Dixon	Genevar
7913948	ALOX5	1	Cambien	Dixon
11048888	TM7SF3	1	Cambien	Dixon
4873815	NAPRT1	-1	Cambien	Dixon
6826085	ASAHL	1	Dixon	Genevar
6939589	HIST1H4H	1	Cambien	Dixon
8106303	FXYD5	-1	Cambien	Dixon
4713447	HLA-C	-1	Cambien	Dixon
1010089	CARD8	-1	Cambien	Dixon
4963126	TMEM80	-1	Cambien	Dixon
4802998	SARS2	1	Cambien	Genevar
631299	GCNT2	-1	Cambien	Dixon
11121648	NPHP4	1	Cambien	Dixon
176382	CTNNA1	-1	Cambien	Dixon
1467404	C6ORF192	-1	Cambien	Dixon
1051189	DAD1	1	Cambien	Dixon
6737733	DDX18	-1	Cambien	Dixon
7570219	EML4	-1	Cambien	Dixon
7809	ACOX3	-1	Dixon	Genevar
13301354	FUT7	1	Cambien	Dixon
1012075	AMFR	1	Cambien	Dixon
7542296	MKNK1	-1	Cambien	Dixon
5000634	HLA-DQA1	1	Dixon	Genevar
2305371	ZNF175	1	Cambien	Dixon
4802747	CAPN12	-1	Cambien	Dixon
1932067	CD52	1	Cambien	Dixon
1113333	EHD4	1	Cambien	Dixon
461404	RPL37	1	Cambien	Dixon
2234978	ACTA2	-1	Cambien	Dixon
12549539	ENTPD4	-1	Cambien	Dixon
220722	SOD2	1	Cambien	Dixon
1264702	ZFP57	1	Cambien	Dixon
2617841	AMFR	1	Cambien	Dixon
2247341	FAM53A	-1	Cambien	Dixon
2382962	NAPRT1	-1	Cambien	Dixon
4329041	YIPF5	-1	Cambien	Dixon
880226	LRRC16	-1	Cambien	Dixon
2524005	HCG4P6	1	Cambien	Dixon
6903130	HLA-DQB1	-1	Cambien	Dixon
2453472	CACNB3	-1	Cambien	Dixon
4592839	SGPP2	1	Dixon	Genevar
652429	CWF19L2	-1	Cambien	Dixon
3008336	TUBGCP2	-1	Cambien	Dixon
723077	TTC12	-1	Cambien	Dixon
9569	PAPSS1	1	Cambien	Dixon
9101	ITPA	-1	Cambien	Dixon
4663098	BIN1	-1	Cambien	Dixon
4714580	GUCA1B	1	Cambien	Dixon
3099844	HLA-C	-1	Cambien	Dixon
877123	GFPT1	1	Cambien	Dixon
10513527	GFM1	-1	Cambien	Dixon
3775220	KLHL8	-1	Cambien	Dixon
7258100	NR2F6	1	Cambien	Dixon
136369	DUSP18	-1	Cambien	Dixon
3773480	MRPS25	-1	Cambien	Dixon
7148709	NDUFB1	1	Cambien	Dixon
3134603	HLA-DQA1	1	Dixon	Genevar
2517861	ZFP57	-1	Cambien	Dixon
6934993	ZFP57	1	Cambien	Dixon
1874758	PPA2	-1	Dixon	Genevar
11220	RAB6A	1	Cambien	Dixon
17468652	POMZP3	1	Cambien	Genevar
2859136	MAPK13	-1	Cambien	Dixon
9606766	DUSP18	-1	Cambien	Genevar
2523399	ZFP57	1	Cambien	Dixon
701405	RPS23	1	Cambien	Dixon
10134537	DHRS1	1	Cambien	Dixon
3094225	HCG27	1	Cambien	Dixon
7089520	LOC158160	-1	Dixon	Genevar
13271014	LACTB2	1	Cambien	Dixon
11869909	RABEP1	1	Cambien	Dixon
6980337	C7orf13	-1	Dixon	Genevar
2325948	HOXB2	1	Cambien	Dixon
2297308	ACY1L2	1	Dixon	Genevar
7382297	HCG27	-1	Cambien	Dixon
2745061	PIGT	1	Cambien	Dixon
2014467	RNPS1	-1	Cambien	Dixon
1063843	CAMKK2	-1	Cambien	Dixon
2074185	SCRN2	-1	Cambien	Dixon
6085283	SRXN1	-1	Cambien	Dixon
3129963	HLA-DQA1	1	Dixon	Genevar
2695290	CHPT1	1	Cambien	Dixon
13084520	LOC440993	1	Cambien	Dixon
9460612	CDKAL1	1	Cambien	Dixon
1235162	ZFP57	-1	Cambien	Dixon
3746222	ZNF550	1	Cambien	Dixon
10758192	B4GALT1	1	Dixon	Genevar
8077538	LOC400566	1	Dixon	Genevar
757259	HCG4P6	-1	Cambien	Dixon
7020934	NUDT2	-1	Cambien	Dixon
1755608	GLDC	1	Cambien	Dixon
4640009	RNF34	1	Cambien	Dixon
6735530	CRIPT	-1	Cambien	Genevar
6870785	ALDH7A1	1	Cambien	Dixon
10903129	RHCE	-1	Cambien	Dixon
12594808	AP3S2	1	Cambien	Dixon
1019096	ZP3	-1	Cambien	Dixon
2242507	LASS5	1	Cambien	Dixon
7810209	GIMAP8	1	Cambien	Dixon
2071421	ARSA	-1	Dixon	Genevar
910553	MUTED	-1	Cambien	Dixon
706497	CC2D1B	-1	Cambien	Dixon
10517522	LIAS	-1	Cambien	Dixon
12961307	SPIRE1	-1	Cambien	Dixon
2286498	TOMM7	-1	Cambien	Dixon
11081741	RNF138	1	Cambien	Dixon
972800	PLA2G4C	-1	Cambien	Dixon
17567	EPS15	-1	Cambien	Dixon
10490812	CDCP1	-1	Dixon	Genevar
3829154	ECHDC3	-1	Cambien	Dixon
10090871	CCDC25	1	Cambien	Dixon
10280960	ZFAND2A	1	Cambien	Dixon
1956416	NDUFB1	1	Cambien	Dixon
880827	SLC9A3R1	-1	Cambien	Genevar
12855887	DNAJC15	1	Cambien	Dixon
2306371	MSH3	1	Cambien	Dixon
2585266	ZNF232	-1	Cambien	Dixon
6080761	DSTN	-1	Cambien	Dixon
2720460	MANBA	1	Cambien	Dixon
3869109	HLA-C	1	Cambien	Dixon
2070367	CLIC6	1	Dixon	Genevar
4440231	N4BP2	1	Cambien	Dixon
2857641	NIPSNAP1	1	Cambien	Dixon
3131379	HLA-C	1	Cambien	Dixon
3752844	MRPL36	1	Cambien	Dixon
3117294	HLA-A	1	Cambien	Genevar
4852751	NAGK	1	Cambien	Dixon
2595500	ZNF215	1	Cambien	Dixon
4985155	KIAA0251	1	Dixon	Genevar
1260731	HDDC2	-1	Cambien	Dixon
3793371	NAPRT1	-1	Cambien	Dixon
6457374	HLA-C	1	Dixon	Genevar
11254053	PTER	1	Dixon	Genevar
11869249	RAB40B	-1	Dixon	Genevar
17570350	EXOSC7	-1	Cambien	Dixon
952647	RAB23	-1	Cambien	Dixon
4680416	RSRC1	1	Cambien	Dixon
2061846	DGKQ	1	Cambien	Dixon
153478	GM2A	1	Cambien	Dixon
229670	CHURC1	-1	Cambien	Dixon
11235880	UCP2	1	Cambien	Dixon
11085825	CALR	1	Cambien	Dixon
862454	ECH1	-1	Cambien	Dixon
2839160	C21orf56	-1	Dixon	Genevar
7681614	NDUFC1	-1	Cambien	Dixon
7950328	MRE11A	1	Cambien	Dixon
714421	PCNX	1	Cambien	Dixon
696081	PCCB	-1	Cambien	Dixon
574198	H17	-1	Dixon	Genevar
2041822	KIAA1737	-1	Cambien	Dixon
217358	TMED4	-1	Cambien	Dixon
2097470	TFIP11	-1	Cambien	Dixon
2720376	MLF1IP	1	Cambien	Dixon
16894099	FKSG14	1	Dixon	Genevar
26575	FCHO2	1	Cambien	Dixon
